# Supplementary material for: Helicobacter pylori contributes to GC progression, possibly via the MSTRG.10627.1/miR-142-5p/ADAMTS5 pathway
Source: Front Microbiol. 2026 Feb 2;16:1686246. doi: 10.3389/fmicb.2025.1686246 (PMC12908916; doi:10.3389/fmicb.2025.1686246)
Supplement: Supplementary file 1 [file Presentation_1.zip]

Archive with 16 entries (15 files):
- Supplementary materials/
- Supplementary materials/Image 1.tif
- Supplementary materials/Image 10.tif
- Supplementary materials/Image 11.tif
- Supplementary materials/Image 12.tif
- Supplementary materials/Image 13.tif
- Supplementary materials/Image 14.tif
- Supplementary materials/Image 15.tif
- Supplementary materials/Image 2.tif
- Supplementary materials/Image 3.tif
- Supplementary materials/Image 4.tif
- Supplementary materials/Image 5.tif
- Supplementary materials/Image 6.tif
- Supplementary materials/Image 7.tif
- Supplementary materials/Image 8.tif
- Supplementary materials/Image 9.tif
